# Supplementary material for: Cytokine/Chemokine Release Patterns and Transcriptomic Profiles of LPS/IFNγ-Activated Human Macrophages Differentiated with Heat-Killed Mycobacterium obuense, M-CSF, or GM-CSF
Source: Int J Mol Sci. 2021 Jul 5;22(13):7214. doi: 10.3390/ijms22137214 (PMC8268300; doi:10.3390/ijms22137214)
Supplement: Supplementary file 1 [file ijms-22-07214-s001.zip]

Archive with 1 entries (1 files):
- ijms-1267707-supplementary.pdf
